# Supplementary material for: Sequence Diversity of Tp1 and Tp2 Antigens and Population Genetic Analysis of Theileria parva in Unvaccinated Cattle in Zambia’s Chongwe and Chisamba Districts
Source: Pathogens. 2022 Jan 19;11(2):114. doi: 10.3390/pathogens11020114 (PMC8879479; doi:10.3390/pathogens11020114)
Supplement: Supplementary file 1 [file pathogens-11-00114-s001.zip]

Archive with 2 entries (2 files):
- pathogens-1524737-Table S1.pdf
- pathogens-1524737-Table S2.pdf
